# Supplementary material for: Optimization of Antimicrobial Use for Sepsis in Calves: Bayesian Evaluation of Existing and Novel Sepsis Scores
Source: Animals (Basel). 2025 Feb 18;15(4):586. doi: 10.3390/ani15040586 (PMC11851423; doi:10.3390/ani15040586)
Supplement: Supplementary file 1 [file animals-15-00586-s001.zip]

Archive with 1 entries (1 files):
- animals-3398323-supplementary.pdf
